# Supplementary material for: Conformational flexibility of HIV-1 envelope glycoproteins modulates transmitted/founder sensitivity to broadly neutralizing antibodies
Source: Nat Commun. 2024 Aug 26;15:7334. doi: 10.1038/s41467-024-51656-4 (PMC11347675; doi:10.1038/s41467-024-51656-4)
Supplement: Supplementary file 17 — Source Data [file 41467_2024_51656_MOESM17_ESM.xlsx]

## Sheet: Figure 1b
Figue 1b. Sensitivity of the entry of viruses pseudotyped with HIV-1CH040 and HIV-1BG505 Envs to 19b internal-epitope antibody
19b concentration (µg/ml)	CH040 Envs			19b concentration (µg/ml)	BG505 Envs
	residual infection (%)				residual infection (%)
	mean	s.d.			mean	s.d.
75	30.94	6.4		75	93.61	7.95
37.5	49.43	1.1		37.5	93.06	3.39
18.75	63.83	1.26		18.75	87.08	9.51
9.375	74.9	5.79		9.375	104.32	7.13
4.6875	83.19	6.54		4.6875	88.08	17.43
2.34375	85.91	6.32		2.34375	79.4	23.37
1.17188	88.79	6.5		1.17188	95.77	8.29
Right - single 19b concentration statistical analysis
19b concentration (µg/ml)	CH040 Envs			19b concentration (µg/ml)	BG505 Envs
	experiment	residual infection (%)			experiment	residual infection (%)
33	1	49.9		33	1	95.26
33	2	23.95		33	2	91.09
33	3	37.52		33	3	113.04
33	4	10.97		33	4	103.3
33	5	16.1
					mean	100.673
	mean	27.688			SD	9.67778
	SD	15.9514

## Sheet: Figure 1c
Figue 1c. Sensitivity of the entry of viruses pseudotyped with HIV-1sc45 Envs to the interal-epitope antibodies E51, 17b, and 39F
E51 concentration (µg/ml))	SC45 Envs			17b concentration (µg/ml)	SC45 Envs			39F concentration (µg/ml)	SC45 Envs
	residual infection (%)				residual infection (%)				residual infection (%)
	mean	s.d.			mean	s.d.			mean	s.d.
100	39.63	1.55		100	49.98	1.43		100	44.02	4.77
33	49.39	5.23		33	54.08	1.95		33	58.31	4.67
11	55.74	0.91		11	67.92	10.07		11	68.66	0.85
3.7	77.71	1.74		3.7	71.46	0.35		3.7	78.62	3.55
1.2	90.91	5.24		1.2	81.66	5.9		1.2	89.29	2.37

## Sheet: Figure 1d
Figue 1d. Sensitivity of the entry of viruses pseudotyped with HIV-1WEAU Envs to different interal-epitope antibodies
E51 concentration (µg/ml)	WEAU Envs			39F concentration (µg/ml)	WEAU Envs			F105 concentration (µg/ml)	WEAU Envs			240D concentration (µg/ml)	WEAU Envs
	residual infection (%)				residual infection (%)				residual infection (%)				residual infection (%)
	mean	s.d.			mean	s.d.			mean	s.d.			mean	s.d.
100	19.99	1.82		100	35.53	1.21		100	104.51	18.46		100	39.61	6.45
33	22.64	0.71		33	46.98	7.5		33	94.99	22.78		33	45.36	3.22
11	43.74	16.56		11	57.63	2.71		11	97.32	7.6		11	59.55	9.39
3.7	57.28	11.47		3.7	81.85	2.23		3.7	107.73	11.76		3.7	89.96	4.67
1.2	99.18	15.86		1.2	102.18	3.21		1.2	92.06	24.15		1.2	97.15	7.28
246-D concentration (µg/ml)	WEAU Envs			17b concentration (µg/ml)	WEAU Envs			19b concentration (µg/ml)	WEAU Envs
	residual infection (%)				residual infection (%)				residual infection (%)
	mean	s.d.			mean	s.d.			mean	s.d.
100	40.99	0.98		100	44.05	0.01		100	73.54	1.92
33	47.75	8.6		33	45.77	2		33	80.41	4.44
11	84.49	7.75		11	82.23	7.77		11	82.53	6.75
3.7	91.24	4.02		3.7	76.27	3.49		3.7	85.76	2.27
1.2	104.62	10.98		1.2	95.8	7.19		1.2	91.9	6.04

## Sheet: Figure 1e
Figue 1e. Cold sensitivity
Env resistant to Internal epitope Abs resistant			Env sensitive to Internal epitope Abs resistant
T/F Envs	cold t1/2 (hours)		T/F Envs	cold t1/2 (hours)
1059	39.99		PRB926	38.76
9021	2.795		6244	>100
1058	26.73		1054	>100
CH040	20.13		SC05	36.83
SC45	18		63358	>100
WEAU	3.463		PRB958	>100
			1012	>100

## Sheet: Figure 1f
Figue 1f. sCD4 vs Cold sensitivity
T/F Envs	Sensitivity
	cold t1/2 (hours)	sCD4 IC50 (nM)
1059	39.99	95.7
PRB926	38.76	55.95
9021	2.795	5.453
6244	>100	425.7
1058	26.73	114.2
CH040	20.13	51.96
1054	>100	58.19
SC05	36.83	82.04
63358	>100	463
PRB958	>100	719.1
SC45	18	49.48
1012	>100	260.6
WEAU	3.463	31.14

## Sheet: Figure 2c
Fig. 2C (left) interprotomer distances of different SOSIP structures
		Protomer
		AB	BC	CA
	4ZMJ	91.7	91.7	91.7
	5TZ3	91.9	91.9	91.9
	5V8L	92.1	92.1	92.1
	5ACO	91.8	91.8	91.7
	5U1F	94.8	94.4	94.4
#	BG505-Env	95.64	92.27	91.66
#	1059-Env	95.26	92.53	89.7
	5FUU	95.9	91	89.4
#	Current study
Fig. 2C (right) average interprotomer distances in the 1059-SOSIP and BG505-SOSIP cryo-EM structures
1059 SOSIP sub-classes
	Subclass	∑(△)
	1	8.46879
	2	8.83121
	3	8.63121
	4	8.23121
	5	6.56879
	6	5.73121
	7	6.06879
	8	5.73121
	9	5.23121
	10	5.03121
	Mean	6.85248
Lower 95% CI		5.766
Upper 95% CI		7.938
BG505 SOSIP sub-classes
	Subclass	∑(△)
	1	5.89369
	2	5.79369
	3	5.35369
	4	5.07369
	5	4.46369
	6	4.04369
	7	4.03369
	8	3.49369
	9	3.14369
	10	2.66631
	Mean	3.10123
Lower 95% CI		3.596
Upper 95% CI		5.19

## Sheet:  Figure 2f 
Fig. 2f. PCA
	Distance 1	Distance 2	Distance 3	PC1	PC2
4ZMJ	91.7	91.7	91.7	0.21013	-0.979083
5TZ3	91.9	91.9	91.9	-0.0331395	-0.854129
5V8L	92.1	92.1	92.1	-0.276409	-0.729175
5ACO	91.8	91.8	91.7	0.137416	-0.900104
5VN3	91.6	91.6	91.5	0.380685	-1.02506
5U1F	94.8	94.4	94.4	-3.06714	0.90162
BG505-SOSIP Env	95.69	92.28	91.68	-0.14329	1.13467
1059-SOSIP Env	95.19	92.27	89.62	0.863332	1.22927
5FUU	95.9	91	89.4	1.92842	1.22199

## Sheet: Figure 3b
Fig. 3b. Sensitivity of CH040 and CH040-d1737 Envs to 19b antibody
19b concentration (µg/ml)	CH040 Envs			19b concentration (µg/ml)	CH040-d1737 Envs
	Residual infection (%)				Residual infection (%)
	mean	s.d.			mean	s.d.
75	30.94	6.52		75	82.28	21.25
37.5	49.43	1.43		37.5	93.52	9.87
18.75	63.83	1.82		18.75	95.85	6.58
9.375	74.9	6.91		9.375	95.32	6.83
4.6875	83.19	5.97		4.6875	91.6	19.23
2.34375	85.91	4.94		2.34375	104.14	11.17
1.17188	88.79	8.07		1.17188	109.29	9.8

## Sheet: Figure 3c
Fig. 3c. Sensitivity of CH040 and in-vivo evolved CH040 varaints to cold and sCD4
HIV-1 strain	t1/2 on ice (hours)				HIV-1 strain	sCD4 IC50 (nM)
	mean	95% confidence interval				mean	s.e.
		lower	upper
CH040 (WT)	19.24	14.1	25.13		CH040 (WT)	51.96	3.747
CH040-d127	11.77	9.101	14.58		CH040-d127	42.73	4.288
CH040-d197	38.51	27.95	52.33		CH040-d197	102.9	10.89
CH040-d299	9.439	5.891	12.94		CH040-d299	50.38	10.46
CH040-d428	8.291	7.332	9.232		CH040-d428	52.36	11.32
CH040-d568	6.498	6.042	6.936		CH040-d568	49.09	11.37
CH040-d666	6.77	6.447	7.085		CH040-d666	112.1	20.16
CH040-d743	8.482	6.174	10.69		CH040-d743	70.57	15.09
CH040-d1485	49.75	45.5	54.44		CH040-d1485	218.3	85.65
CH040-d1597	46.71	43.16	50.57		CH040-d1597	236.7	53.24
CH040-d1737	48.21	39.45	59.09		CH040-d1737	229.8	63.04

## Sheet: Figure 3d
Fig. 3d sensitivity of CH040 and in-vivo evolved CH040 varaints to bnAbs
HIV-1 Envs	PG9 IC50 (µg/ml)			HIV-1 Envs	PGT145 IC50 (µg/ml)
	mean	s.e.			mean	s.e.
CH040 (WT)	>20	n/a		CH040 (WT)	>20	n/a
CH040-d127	>20	n/a		CH040-d127	>20	n/a
CH040-d197	>20	n/a		CH040-d197	>20	n/a
CH040-d299	>20	n/a		CH040-d299	>20	n/a
CH040-d428	>20	n/a		CH040-d428	>20	n/a
CH040-d568	>20	n/a		CH040-d568	>20	n/a
CH040-d666	>20	n/a		CH040-d666	>20	n/a
CH040-d743	>20	n/a		CH040-d743	>20	n/a
CH040-d1485	>20	n/a		CH040-d1485	>20	n/a
CH040-d1597	>20	n/a		CH040-d1597	10.05	1.901
CH040-d1737	>20	n/a		CH040-d1737	>20	n/a
HIV-1 Envs	3BNC117 IC50 (µg/ml)			HIV-1 Envs	VRC01 IC50 (µg/ml)			HIV-1 Envs	VRC03 IC50 (µg/ml)
	mean	s.e.			mean	s.e.			mean	s.e.
CH040 (WT)	>20	n/a		CH040 (WT)	0.2487	0.07762		CH040 (WT)	0.1025	0.009672
CH040-d127	>20	n/a		CH040-d127	0.191	0.06168		CH040-d127	0.2737	0.0551
CH040-d197	>20	n/a		CH040-d197	0.2868	0.01589		CH040-d197	0.2401	0.02362
CH040-d299	11.11	3.819		CH040-d299	0.1922	0.02688		CH040-d299	0.2071	0.04431
CH040-d428	12.31	3.697		CH040-d428	0.1672	0.05212		CH040-d428	0.1878	0.04302
CH040-d568	>20	n/a		CH040-d568	0.2074	0.05381		CH040-d568	0.3211	0.1064
CH040-d666	>20	n/a		CH040-d666	0.1675	0.06771		CH040-d666	0.227	0.06316
CH040-d743	>20	n/a		CH040-d743	0.1513	0.04292		CH040-d743	0.1813	0.04731
CH040-d1485	2.299	0.423		CH040-d1485	0.4887	0.1894		CH040-d1485	0.5993	0.06677
CH040-d1597	0.5181	0.1691		CH040-d1597	0.4512	0.086		CH040-d1597	0.1889	0.07059
CH040-d1737	3.367	0.8318		CH040-d1737	0.6041	0.04979		CH040-d1737	0.4607	0.08393
HIV-1 Envs	PGT121 IC50 (µg/ml)			HIV-1 Envs	10-1074 IC50 (µg/ml)
	mean	s.e.			mean	s.e.
CH040 (WT)	7.961	3.222		CH040 (WT)	>20	n/a
CH040-d127	0.1492	0.03472		CH040-d127	>20	n/a
CH040-d197	20	13.16		CH040-d197	>20	n/a
CH040-d299	0.3311	0.1076		CH040-d299	>20	n/a
CH040-d428	0.1616	0.04537		CH040-d428	>20	n/a
CH040-d568	0.9223	0.1472		CH040-d568	>20	n/a
CH040-d666	5.184	0.9678		CH040-d666	>20	n/a
CH040-d743	0.09528	0.02761		CH040-d743	>20	n/a
CH040-d1485	0.1101	0.03023		CH040-d1485	0.04477	0.01887
CH040-d1597	0.05965	0.01132		CH040-d1597	0.15	0.03353
CH040-d1737	0.04045	0.005315		CH040-d1737	0.3289	0.0403
HIV-1 Envs	PGT151 IC50 (µg/ml)
	mean	s.e.
CH040 (WT)	0.9568	0.07236
CH040-d127	0.2572	0.03817
CH040-d197	1.007	0.2155
CH040-d299	1.994	0.2364
CH040-d428	1.989	0.107
CH040-d568	0.3041	0.05182
CH040-d666	0.6758	0.09821
CH040-d743	1.176	0.137
CH040-d1485	0.2044	0.0333
CH040-d1597	0.413	0.06198
CH040-d1737	0.3627	0.04562
HIV-1 Envs	7H6 IC50 (µg/ml)			HIV-1 Envs	4E10 IC50 (µg/ml)
	mean	s.e.			mean	s.e.
CH040 (WT)	11.99	4.242		CH040 (WT)	>20	n/a
CH040-d127	5.377	2.032		CH040-d127	>20	n/a
CH040-d197	0.7405	0.3563		CH040-d197	>20	n/a
CH040-d299	4.887	1.052		CH040-d299	>20	n/a
CH040-d428	7.405	5.602		CH040-d428	>20	n/a
CH040-d568	2.326	0.4104		CH040-d568	>20	n/a
CH040-d666	2.306	0.4071		CH040-d666	>20	n/a
CH040-d743	1.365	0.3764		CH040-d743	>20	n/a
CH040-d1485	3.367	1.223		CH040-d1485	>20	n/a
CH040-d1597	2.225	0.3142		CH040-d1597	>20	n/a
CH040-d1737	0.7468	0.1143		CH040-d1737	>20	n/a

[truncated: 45 more sheets: Figure 4a, Figure 4b, Figure 4d, Figure 4e, Figure 4g, Figure 4h, Figure 4j, Figure 5a, Figure 5b, Figure 5c, Figure 5d, Figure 5e, Figure 5f, Figure 5g, Supplementary Figure 2a, Supplementary Figure 3a-b, Supplementary Figure 3d, Supplementary Figure 3e, Supplementary Figure 4, Supplementary Figure 5b …]
